# Supplementary material for: Distribution of Pesticides and Polychlorinated Biphenyls in Food of Animal Origin in Croatia
Source: Foods. 2024 Feb 8;13(4):528. doi: 10.3390/foods13040528 (PMC10887917; doi:10.3390/foods13040528)
Supplement: Supplementary file 1 [file foods-13-00528-s001.zip]

Archive with 1 entries (1 files):
- foods-2845720-supplementary.pdf
